# Supplementary material for: SATB2-Associated Syndrome Due to a c.715C>T:p(Arg239*) Variant in Adulthood: Natural History and Literature Review
Source: Genes (Basel). 2023 Apr 8;14(4):882. doi: 10.3390/genes14040882 (PMC10137462; doi:10.3390/genes14040882)
Supplement: Supplementary file 1 [file genes-14-00882-s001.zip]

Archive with 1 entries (1 files):
- genes-2333702-supplementary-updated.pdf
